# Supplementary material for: Integrated Multivariate Analysis and Desirability-Based Optimization of Milk–Whey Mixtures: Effects on Physicochemical Properties, Amino Acid Profile, and Nutritional Quality
Source: Foods. 2026 May 15;15(10):1759. doi: 10.3390/foods15101759 (PMC13206031; doi:10.3390/foods15101759)
Supplement: Supplementary file 1 [file foods-15-01759-s001.zip]

Archive with 1 entries (1 files):
- foods-4273646-supplementary.pdf
